# Supplementary material for: Effect of various concentrations of common organic solvents on the growth and proliferation ability of Candida glabrata and their permissible limits for addition in drug susceptibility testing
Source: PeerJ. 2023 Nov 21;11:e16444. doi: 10.7717/peerj.16444 (PMC10668856; doi:10.7717/peerj.16444)
Supplement: Supplemental Information 1 [file peerj-11-16444-s001.zip › raw data.xlsx]

## Sheet: Sheet1
	OD600						Normalized result of OD600
	Group	DMSO	Acetone	Methanol	Ethanol		Group	DMSO	Acetone	Methanol	Ethanol
	0.1	0.045	0.34	1.138	0.842		0.1	0.0396476	0.294883	0.919968	0.673062
	0.1	0.044	0.392	1.135	0.934		0.1	0.0386304	0.348135	0.941128	0.736593
	0.1	0.044	0.382	1.125	0.833		0.1	0.0390764	0.336268	0.934385	0.669076
	0.1	0.047	0.341	1.114	0.802		0.1	0.0415561	0.301237	0.932218	0.645213
	0.1	0.047	0.353	1.141	0.836		0.1	0.0413369	0.315742	0.950042	0.672566
	0.1	0.046	0.436	1.076	0.966		0.1	0.04	0.3855	0.885597	0.770335
	0.1	0.046	0.417	1.133	0.943		0.1	0.0404218	0.372987	0.922638	0.753797
	0.1	0.046	0.451	1.117	0.853		0.1	0.0405286	0.398762	0.919342	0.681855
	0.1	0.044	0.469	1.118	0.884		0.1	0.0386983	0.409965	0.925497	0.70947
	0.05	0.862	1.072	1.177	1.021		0.05	0.759471	0.929748	0.951496	0.816147
	0.05	0.881	1.097	1.151	1.009		0.05	0.773486	0.974245	0.954395	0.795741
	0.05	0.865	1.102	1.175	1.088		0.05	0.768206	0.97007	0.975914	0.873896
	0.05	0.864	1.077	1.171	1.063		0.05	0.763926	0.951413	0.979916	0.855189
	0.05	0.856	1.075	1.18	1.056		0.05	0.752858	0.961538	0.982515	0.849558
	0.05	0.856	1.068	1.196	1.094		0.05	0.744348	0.944297	0.984362	0.872408
	0.05	0.868	1.073	1.183	1.001		0.05	0.762742	0.95975	0.963355	0.80016
	0.05	0.85	1.072	1.167	1.054		0.05	0.748899	0.947834	0.960494	0.842526
	0.05	0.879	1.088	1.19	1.084		0.05	0.773087	0.951049	0.985099	0.869984
	0.025	1.006	1.071	1.199	1.214		0.025	0.886344	0.928881	0.969281	0.970424
	0.025	1.047	0.93	1.175	1.235		0.025	0.919227	0.825933	0.974295	0.973975
	0.025	1.007	1.031	1.201	1.207		0.025	0.894316	0.90757	0.997508	0.969478
	0.025	1.038	1.1	1.198	1.2		0.025	0.917772	0.971731	1.00251	0.965406
	0.025	1.055	1.077	1.189	1.224		0.025	0.92788	0.963327	0.990008	0.984714
	0.025	1.024	1.101	1.184	1.21		0.025	0.890435	0.973475	0.974486	0.964912
	0.025	1.034	1.107	1.202	1.233		0.025	0.908612	0.990161	0.978827	0.985612
	0.025	1.018	1.104	1.187	1.234		0.025	0.896916	0.976127	0.976955	0.986411
	0.025	1.033	1.118	1.18	1.234		0.025	0.908531	0.977273	0.976821	0.990369
	0.0125	1.062	1.113	1.21	1.24		0.0125	0.935683	0.965308	0.978173	0.991207
	0.0125	1.077	1.111	1.205	1.24		0.0125	0.945566	0.986679	0.999171	0.977918
	0.0125	1.079	1.108	1.197	1.237		0.0125	0.958259	0.975352	0.994186	0.993574
	0.0125	1.09	1.109	1.203	1.238		0.0125	0.963749	0.979682	1.00669	0.995977
	0.0125	1.086	1.097	1.203	1.25		0.0125	0.955145	0.981216	1.00167	1.00563
	0.0125	1.069	1.111	1.213	1.24		0.0125	0.929565	0.982317	0.998354	0.988836
	0.0125	1.093	1.092	1.184	1.224		0.0125	0.960457	0.976744	0.964169	0.978417
	0.0125	1.072	1.09	1.194	1.231		0.0125	0.944493	0.963749	0.982716	0.984013
	0.0125	1.081	1.091	1.193	1.223		0.0125	0.950748	0.953671	0.987583	0.981541
	Growth Control well	1.135	1.153	1.237	1.251		Growth Control well	1	1	1	1
	Growth Control well	1.139	1.126	1.206	1.268		Growth Control well	1	1	1	1
	Growth Control well	1.126	1.136	1.204	1.245		Growth Control well	1	1	1	1
	Growth Control well	1.131	1.132	1.195	1.243		Growth Control well	1	1	1	1
	Growth Control well	1.137	1.118	1.201	1.243		Growth Control well	1	1	1	1
	Growth Control well	1.15	1.131	1.215	1.254		Growth Control well	1	1	1	1
	Growth Control well	1.138	1.118	1.228	1.251		Growth Control well	1	1	1	1
	Growth Control well	1.135	1.131	1.215	1.251		Growth Control well	1	1	1	1
	Growth Control well	1.137	1.144	1.208	1.246		Growth Control well	1	1	1	1
	Blank Control well	0.046	0.046	0.045	0.043		Blank Control well	0.0405286	0.0398959	0.0363783	0.0343725
	Blank Control well	0.045	0.045	0.043	0.043		Blank Control well	0.0395083	0.0399645	0.0356551	0.0339117
	Blank Control well	0.044	0.046	0.043	0.044		Blank Control well	0.0390764	0.040493	0.0357143	0.0353414
	Blank Control well	0.045	0.042	0.047	0.043		Blank Control well	0.0397878	0.0371025	0.0393305	0.0345937
	Blank Control well	0.044	0.046	0.044	0.041		Blank Control well	0.0386983	0.0411449	0.0366361	0.0329847
	Blank Control well	0.046	0.043	0.043	0.044		Blank Control well	0.04	0.0380195	0.0353909	0.0350877
	Blank Control well	0.044	0.043	0.044	0.044		Blank Control well	0.0386643	0.0384615	0.0358306	0.0351719
	Blank Control well	0.045	0.044	0.046	0.043		Blank Control well	0.0396476	0.0389036	0.0378601	0.0343725
	Blank Control well	0.046	0.048	0.043	0.043		Blank Control well	0.0404573	0.041958	0.035596	0.0345104
